# Supplementary material for: Analysis of Free Circulating Messenger Ribonucleic Acids in Serum Samples from Late-Onset Spinal Muscular Atrophy Patients Using nCounter NanoString Technology
Source: Cells. 2023 Sep 28;12(19):2374. doi: 10.3390/cells12192374 (PMC10572204; doi:10.3390/cells12192374)
Supplement: Supplementary file 1 [file cells-12-02374-s001.zip]

Archive with 1 entries (1 files):
- cells-2444945-supplementary.xlsx
