# Supplementary material for: Analysis of Free Circulating Messenger Ribonucleic Acids in Serum Samples from Late-Onset Spinal Muscular Atrophy Patients Using nCounter NanoString Technology
Source: Cells. 2023 Sep 28;12(19):2374. doi: 10.3390/cells12192374 (PMC10572204; doi:10.3390/cells12192374)
Supplement: Supplementary file 1 [file cells-12-02374-s001.zip › cells-2444945-supplementary.xlsx]

## Sheet: Tabelle1
		P1		P2		P3		P4		P5		P6		P7		P8		P9		P10		P11		P12		P13		P14		P15		P16		P17		P18		P19		P20		P21		P22		P23		P24
		T0	T1	T0	T1	T0	T1	T0	T1	T0	T1	T0	T1	T0	T1	T0	T1	T0	T1	T0	T1	T0	T1	T0	T1	T0	T1	T0	T1	T0	T1	T0	T1	T0	T1	T0	T1	T0	T1	T0	T1	T0	T1	T0	T1	T0	T1	T0	T1
	ACRL1	13	8	1	1	1	4	8	1	1	1	2	6	7	7	13	7	1	7	9	5	5	3	14	15	8	12	7	16	13	9	1	1	1	5	1	20	5	1	17	6	25	10	6	6	19	6	7	13
	AKT1	14	5	26	10	11	24	18	13	11	19	3	13	16	24	8	20	9	23	9	6	22	10	3	30	12	5	29	9	15	6	15	9	8	13	12	21	15	16	13	4	26	20	8	11	42	3	17	19
	AMIGO1	22	22	26	24	9	41	30	22	18	26	16	23	16	19	11	32	14	15	6	22	13	17	12	19	19	20	24	18	26	20	28	10	19	11	17	28	20	15	30	22	36	35	21	11	40	13	13	33
	AP2A2	48	32	65	71	72	76	81	71	60	53	56	31	42	42	33	42	50	22	16	34	42	45	50	36	32	36	61	49	77	38	67	62	49	38	46	45	39	52	58	66	72	56	42	67	96	40	63	47
	ARSA	4	7	8	2	1	11	5	1	11	1	1	9	3	13	4	5	3	1	3	4	3	2	2	6	11	1	1	1	10	8	10	6	1	1	7	9	1	16	9	11	2	5	1	14	19	6	4	10
	ATF4	7	11	1	2	3	1	10	6	14	10	1	1	13	8	10	1	1	7	15	6	1	7	3	15	11	9	3	22	1	1	1	1	1	4	5	21	4	9	18	1	9	6	5	11	5	1	5	4
	ATP6V0C	6	5	1	8	11	1	17	1	1	1	1	10	47	4	50	1	8	1	3	1	1	2	9	18	10	18	14	30	19	11	21	17	3	9	5	21	5	1	14	4	20	2	11	15	9	8	16	17
	ATP6V0E1	9	1	7	1	1	17	8	3	5	13	1	5	14	8	11	5	4	13	9	1	3	9	5	19	11	4	1	10	4	1	6	1	3	4	11	19	13	5	9	1	10	11	9	15	16	12	1	13
	ATP6V1G2	28	13	14	16	18	19	32	20	35	22	7	20	11	13	9	5	10	18	7	22	11	8	37	21	18	29	26	25	25	9	27	24	21	18	26	13	36	8	26	32	16	26	18	13	30	25	21	32
	BCL2L1	25	16	35	21	35	26	18	5	17	16	3	15	66	15	22	5	18	1	11	9	4	6	11	1	3	5	1	1	5	1	1	1	1	1	1	10	1	1	17	1	1	1	13	1	3	1	1	7
	CA2	20	4	3	16	15	12	17	1	47	20	12	11	19	1	6	7	17	16	4	17	3	1	1	30	11	6	7	36	13	1	37	7	10	11	9	22	1	1	8	17	23	16	26	11	3	6	11	6
	CCL5	65	66	34	53	31	81	45	39	67	85	1	5	30	27	23	41	36	33	23	19	12	13	33	90	47	31	22	110	9	5	67	1	22	9	1	30	19	35	9	14	44	46	39	11	12	1	12	29
	CERS6	16	17	48	37	31	25	45	13	27	32	13	16	13	24	8	19	19	16	6	7	9	22	1	18	6	2	13	10	17	8	14	6	6	10	7	4	7	2	9	1	12	4	9	7	16	1	5	3
	CHRNA7	1	8	24	15	19	15	13	1	9	10	3	7	6	1	10	2	7	5	11	5	8	4	1	7	1	7	1	9	17	1	1	5	18	6	5	10	2	1	1	1	9	6	1	5	4	3	1	1
	DRD1	2	1	1	1	14	4	4	2	14	1	2	10	4	8	8	3	7	9	11	9	5	5	22	16	9	2	9	10	8	2	12	10	5	10	14	20	6	1	1	8	7	10	9	10	14	6	4	13
	EPO	2	1	1	1	1	4	4	1	2	9	7	1	7	12	2	6	7	6	4	5	7	5	10	12	3	11	8	1	10	9	2	9	11	17	3	11	8	1	11	12	7	1	9	9	17	1	12	21
	HRNPM	19	16	34	47	15	24	19	13	6	20	7	2	13	4	14	9	14	11	9	17	8	3	2	8	1	1	4	3	1	8	10	1	1	8	2	13	1	1	1	1	1	5	7	1	5	1	1	1
	LTBR	1	8	13	24	24	21	23	7	5	9	7	7	4	9	3	5	9	10	1	6	1	7	1	1	7	1	5	1	8	13	15	10	10	4	3	3	1	1	1	1	5	5	9	4	1	3	1	1
	PAK1	7	17	4	6	5	21	14	7	1	6	9	2	12	13	6	5	14	6	5	2	12	4	9	8	7	9	21	12	18	8	36	15	7	2	17	11	10	9	21	13	14	14	17	15	9	9	7	23
	PDE4D	19	11	5	10	19	17	23	20	30	16	9	19	14	27	16	13	27	23	7	14	19	12	23	30	17	8	34	35	25	13	36	21	22	18	14	16	25	18	25	23	7	20	7	22	42	34	22	39
	PFN1	28	12	48	10	19	53	27	27	22	37	4	31	51	13	35	11	13	47	22	10	24	52	23	43	32	35	30	26	25	2	25	13	17	26	24	50	30	36	48	33	19	42	26	27	42	25	21	35
	PHF2	12	4	13	30	15	28	23	3	5	5	4	9	7	4	6	2	10	2	5	9	8	18	6	7	11	13	1	8	9	12	6	5	12	6	7	4	1	1	5	1	5	4	5	5	10	1	6	5
	PNKD	15	4	31	38	12	32	35	13	28	20	8	10	8	13	16	13	8	11	4	6	8	7	9	5	5	4	4	1	11	6	2	1	1	2	8	4	2	1	4	9	11	6	11	10	14	1	9	7
	PPP2R5E	13	10	26	34	24	28	28	1	19	22	11	5	3	7	4	10	14	9	6	10	9	9	22	14	11	16	14	18	23	20	23	21	23	9	5	8	1	4	5	7	14	13	15	8	25	9	1	3
	PTDSS1	2	13	4	14	3	3	13	5	9	10	1	11	13	10	3	7	4	5	4	2	1	2	9	8	18	15	13	4	11	12	20	17	8	15	16	21	12	15	19	1	5	24	15	12	22	10	10	23
	RAN	13	1	11	25	22	11	23	11	6	19	1	11	9	5	4	11	3	6	18	10	13	19	5	8	3	11	4	8	2	6	32	1	3	1	1	14	1	1	1	1	7	7	1	11	1	1	1	2
	SHH	8	10	1	12	15	4	19	7	2	13	16	20	4	9	12	9	9	9	5	11	1	13	14	11	13	8	4	13	14	8	10	10	1	9	13	13	14	5	19	12	20	11	8	9	26	4	16	4
	SIRT2	13	15	33	36	37	26	21	13	15	18	6	3	7	17	9	9	12	7	1	9	1	5	1	2	1	5	1	1	1	3	6	6	1	4	9	1	1	4	9	2	5	9	9	2	1	1	1	1
	SMN1	16	10	31	33	15	25	19	10	14	16	7	10	13	13	1	5	17	2	5	4	15	9	1	1	1	7	1	3	13	4	1	1	3	5	3	10	1	3	1	1	1	1	2	1	1	1	1	4
	SNCA	51	22	22	1	6	29	1	1	10	13	9	10	76	19	60	2	36	1	7	2	1	6	3	1	11	13	3	5	6	1	1	1	1	1	1	20	1	1	27	11	1	10	12	1	13	4	4	8
	SOD2	65	40	4	12	7	58	32	18	43	37	7	24	38	18	11	9	9	26	15	19	55	22	29	110	37	35	5	61	2	1	34	4	1	8	29	59	17	21	28	11	23	29	39	29	4	12	3	21
	SQSTM1	8	11	12	16	7	19	25	14	9	19	14	3	14	15	13	6	13	28	12	7	5	9	18	1	17	9	1	20	22	14	24	15	13	21	17	27	21	16	31	32	5	19	11	14	21	12	10	23
	TLR2	23	1	25	33	11	33	34	15	6	26	23	14	16	15	23	18	17	18	9	14	11	14	22	24	23	24	25	25	21	14	15	23	10	21	24	22	40	12	15	24	34	17	19	30	31	23	38	25
	UBQLN1	17	10	22	37	12	19	18	19	23	35	1	16	26	15	11	7	21	13	9	4	16	8	7	14	7	1	1	4	8	6	11	1	3	17	8	14	6	12	1	1	11	1	14	3	1	1	4	2
[truncated: 20 more columns]
